# Supplementary material for: Optical Interferometric Device for Rapid and Specific Detection of Biological Cells
Source: Biosensors (Basel). 2024 Aug 29;14(9):421. doi: 10.3390/bios14090421 (PMC11430435; doi:10.3390/bios14090421)
Supplement: Supplementary file 1 [file biosensors-14-00421-s001.zip]

Archive with 3 entries (3 files):
- biosensors-3050400-supplementary.pdf
- V1_1e6.avi
- V2_1e4.avi
